# Supplementary material for: Folliculin variants linked to Birt-Hogg-Dubé syndrome are targeted for proteasomal degradation
Source: PLoS Genet. 2020 Nov 2;16(11):e1009187. doi: 10.1371/journal.pgen.1009187 (PMC7660926; doi:10.1371/journal.pgen.1009187)
Supplement: S3 Dataset — (XLSX) [file pgen.1009187.s014.xlsx]

## Sheet: Fig2F&S10AB
Chromosome	Protein.Consequence	AA.wt	pos	AA.mut	Annotation	Allele.Count	Allele.Number	Allele.Frequency	foldx.ddg
17	p.Val5Met	V	5	M	missense_variant	2	249030	8.03116e-06
17	p.His9Arg	H	9	R	missense_variant	1	249788	4.00339e-06
17	p.Glu12Lys	E	12	K	missense_variant	2	249996	8.00013e-06
17	p.Gly15Ser	G	15	S	missense_variant	11	250194	4.39659e-05
17	p.Arg17AlafsTer38	R	17		frameshift_variant	1	250322	3.99485e-06
17	p.Arg17Cys	R	17	C	missense_variant	2	250362	7.98843e-06
17	p.Arg17His	R	17	H	missense_variant	2	250322	7.98971e-06
17	p.Thr18Ala	T	18	A	missense_variant	1	250526	3.9916e-06
17	p.Leu19Val	L	19	V	missense_variant	1	250622	3.99007e-06
17	p.Cys21Tyr	C	21	Y	missense_variant	6	250730	2.39301e-05
17	p.Thr22Met	T	22	M	missense_variant	13	282122	4.60794e-05
17	p.Ala27Ser	A	27	S	missense_variant	1	250952	3.98483e-06
17	p.Ala27Thr	A	27	T	missense_variant	2	250952	7.96965e-06
17	p.Ala27Val	A	27	V	missense_variant	2	251050	7.96654e-06
17	p.Pro28Arg	P	28	R	missense_variant	24	282434	8.49756e-05
17	p.Pro28Ser	P	28	S	missense_variant	10	251034	3.98352e-05
17	p.Leu29Pro	L	29	P	missense_variant	7	282500	2.47788e-05
17	p.Gly32Arg	G	32	R	missense_variant	4	251152	1.59266e-05
17	p.Gly32Glu	G	32	E	missense_variant	3	251180	1.19436e-05
17	p.Asp33Glu	D	33	E	missense_variant	2	282546	7.07849e-06
17	p.Asp33His	D	33	H	missense_variant	4	251158	1.59262e-05
17	p.Ser38Ile	S	38	I	missense_variant	10	282650	3.53794e-05
17	p.Pro39Arg	P	39	R	missense_variant	1	31410	3.1837e-05
17	p.Pro39Thr	P	39	T	missense_variant	1	251216	3.98064e-06
17	p.Gly42Arg	G	42	R	missense_variant	1	251258	3.97997e-06
17	p.Glu43Asp	E	43	D	missense_variant	1	251252	3.98007e-06
17	p.Ala45Gly	A	45	G	missense_variant	26	282628	9.19937e-05
17	p.Ala45Val	A	45	V	missense_variant	9	251218	3.58255e-05
17	p.Glu47Gln	E	47	Q	missense_variant	2	282714	7.07429e-06
17	p.Gly50Asp	G	50	D	missense_variant	1	251316	3.97905e-06
17	p.Ser56Arg	S	56	R	missense_variant	1	251304	3.97924e-06
17	p.Ser56Gly	S	56	G	missense_variant	1	251314	3.97909e-06
17	p.Arg57Gln	R	57	Q	missense_variant	2	251290	7.95893e-06
17	p.Arg57Trp	R	57	W	missense_variant	3	251290	1.19384e-05
17	p.Arg59Cys	R	59	C	missense_variant	9	282670	3.18392e-05
17	p.Arg59His	R	59	H	missense_variant	4	251272	1.5919e-05
17	p.Arg59Leu	R	59	L	missense_variant	2	251272	7.9595e-06
17	p.Ala60Val	A	60	V	missense_variant	5	251258	1.98999e-05
17	p.His61Asp	H	61	D	missense_variant	1	251278	3.97966e-06
17	p.His61Tyr	H	61	Y	missense_variant	1	251278	3.97966e-06
17	p.Ala64Thr	A	64	T	missense_variant	5	251226	1.99024e-05
17	p.Glu65Ala	E	65	A	missense_variant	8	251244	3.18416e-05
17	p.Gly66Glu	G	66	E	missense_variant	3	282628	1.06147e-05
17	p.Ser68Gly	S	68	G	missense_variant	1	251264	3.97988e-06
17	p.Val69Ile	V	69	I	missense_variant	94	282582	0.000332647
17	p.Glu70Lys	E	70	K	missense_variant	5	251206	1.9904e-05
17	p.Ser71Pro	S	71	P	missense_variant	1	251228	3.98045e-06
17	p.Pro74Leu	P	74	L	missense_variant	2	251180	7.96242e-06
17	p.Pro74Ser	P	74	S	missense_variant	1	31352	3.18959e-05
17	p.Pro76Ser	P	76	S	missense_variant	1	31340	3.19081e-05
17	p.Lys77Thr	K	77	T	missense_variant	2	282506	7.0795e-06
17	p.Lys78Met	K	78	M	missense_variant	1	251090	3.98264e-06
17	p.Ser79Ala	S	79	A	missense_variant	1	251090	3.98264e-06
17	p.Ser79ThrfsTer50	S	79		frameshift_variant	3	251030	1.19508e-05
17	p.Met81Val	M	81	V	missense_variant	1	251006	3.98397e-06
17	p.Cys82Trp	C	82	W	missense_variant	1	31366	3.18817e-05
17	p.Glu83Lys	E	83	K	missense_variant	4	250784	1.595e-05
17	p.Arg86Gln	R	86	Q	missense_variant	13	251352	5.17203e-05
17	p.Arg86Trp	R	86	W	missense_variant	1	251326	3.9789e-06
17	p.Ala90Ser	A	90	S	missense_variant	97	282776	0.000343028
17	p.Gly91Arg	G	91	R	missense_variant	1	251382	3.97801e-06
17	p.His92Tyr	H	92	Y	missense_variant	2	251386	7.95589e-06
17	p.Pro93Leu	P	93	L	missense_variant	3	251408	1.19328e-05
17	p.Pro93Ser	P	93	S	missense_variant	1	251408	3.9776e-06
17	p.Tyr95His	Y	95	H	missense_variant	3	251448	1.19309e-05
17	p.Ile96Ser	I	96	S	missense_variant	1	251456	3.97684e-06
17	p.Ser97Asn	S	97	N	missense_variant	1	251464	3.97671e-06
17	p.Glu101Asp	E	101	D	missense_variant	6	251474	2.38593e-05
17	p.Thr102Asn	T	102	N	missense_variant	1	251478	3.97649e-06
17	p.Ser103Tyr	S	103	Y	missense_variant	1	251480	3.97646e-06
17	p.Ile104Thr	I	104	T	missense_variant	3	251470	1.19299e-05
17	p.Val107Ile	V	107	I	missense_variant	1	251458	3.97681e-06
17	p.His114Arg	H	114	R	missense_variant	1	31336	3.19122e-05
17	p.His114Gln	H	114	Q	missense_variant	5	282798	1.76805e-05
17	p.Gln116Lys	Q	116	K	missense_variant	16	282746	5.65879e-05
17	p.Leu117AlafsTer16	L	117		frameshift_variant	1	251348	3.97855e-06
17	p.Ile120Val	I	120	V	missense_variant	1	251358	3.97839e-06
17	p.Arg122Pro	R	122	P	missense_variant	1	251296	3.97937e-06
17	p.Val126Ile	V	126	I	missense_variant	1	251248	3.98013e-06
17	p.Arg127Trp	R	127	W	missense_variant	1	251204	3.98083e-06
17	p.Ile141Val	I	141	V	missense_variant	2	226326	8.83681e-06
17	p.Phe142Leu	F	142	L	missense_variant	1	31410	3.1837e-05
17	p.Phe143del	F	143		inframe_deletion	1	233280	4.28669e-06
17	p.Phe143Leu	F	143	L	missense_variant	1	31410	3.1837e-05
17	p.Gly144Arg	G	144	R	missense_variant	1	233280	4.28669e-06
17	p.Gly149Ser	G	149	S	missense_variant	4	275592	1.45142e-05
17	p.Val151Ala	V	151	A	missense_variant	2	247228	8.0897e-06
17	p.Val151Met	V	151	M	missense_variant	4	246440	1.62311e-05
17	p.Phe152Leu	F	152	L	missense_variant	1	247798	4.03555e-06
17	p.Thr155Ser	T	155	S	missense_variant	1	249206	4.01274e-06
17	p.Phe157del	F	157		inframe_deletion	1	249864	4.00218e-06
17	p.Ser161Asn	S	161	N	missense_variant	3	250450	1.19784e-05
17	p.Arg164GlyfsTer13	R	164		frameshift_variant	1	31402	3.18451e-05
17	p.Gln167His	Q	167	H	missense_variant	2	250900	7.9713e-06
17	p.Arg168Cys	R	168	C	missense_variant	2	282336	7.08376e-06
17	p.Arg168His	R	168	H	missense_variant	2	250944	7.96991e-06
17	p.Ile172Val	I	172	V	missense_variant	1	251042	3.9834e-06
17	p.Ile175Val	I	175	V	missense_variant	1	251052	3.98324e-06
17	p.Arg179Gln	R	179	Q	missense_variant	2	282392	7.08235e-06
17	p.Arg179Leu	R	179	L	missense_variant	1	251002	3.98403e-06
17	p.Arg179Trp	R	179	W	missense_variant	15	282364	5.31229e-05
17	p.Ile180Leu	I	180	L	missense_variant	1	251010	3.98391e-06
17	p.Leu182Phe	L	182	F	missense_variant	2	250976	7.96889e-06
17	p.Asn184Lys	N	184	K	missense_variant	9	250936	3.58657e-05
17	p.Asn184Thr	N	184	T	missense_variant	1	250968	3.98457e-06
17	p.Pro187Thr	P	187	T	missense_variant	1	250830	3.98676e-06
17	p.Phe188Ile	F	188	I	missense_variant	4	282220	1.41733e-05
17	p.Gly191Arg	G	191	R	missense_variant	1	250668	3.98934e-06
17	p.Arg194Gln	R	194	Q	missense_variant	1	250356	3.99431e-06
17	p.Arg194Trp	R	194	W	missense_variant	52	281834	0.000184506
17	p.Ile196Val	I	196	V	missense_variant	4	281774	1.41958e-05
17	p.Asp198Asn	D	198	N	missense_variant	36	281498	0.000127887
17	p.Asp198His	D	198	H	missense_variant	1	250092	3.99853e-06
17	p.Leu200Phe	L	200	F	missense_variant	1	249880	4.00192e-06
17	p.Gln201His	Q	201	H	missense_variant	17	249846	6.80419e-05
17	p.Gly202Asp	G	202	D	missense_variant	1	249670	4.00529e-06
17	p.Gly202Ser	G	202	S	missense_variant	4	281198	1.42249e-05
17	p.Ala204Thr	A	204	T	missense_variant	2	280908	7.11977e-06
17	p.Ala204Val	A	204	V	missense_variant	9	280746	3.20574e-05
17	p.Glu211Asp	E	211	D	missense_variant	1	251444	3.97703e-06
17	p.Glu211Lys	E	211	K	missense_variant	1	31404	3.18431e-05
17	p.Gln212Lys	Q	212	K	missense_variant	4	282834	1.41426e-05
17	p.Cys215Tyr	C	215	Y	missense_variant	1	251452	3.9769e-06
17	p.Pro216HisfsTer7	P	216		frameshift_variant	1	251438	3.97712e-06
17	p.Arg218His	R	218	H	missense_variant	2	251434	7.95437e-06
17	p.Asn223Ser	N	223	S	missense_variant	1	251438	3.97712e-06
17	p.Ala225Thr	A	225	T	missense_variant	4	282830	1.41428e-05
17	p.Thr227Met	T	227	M	missense_variant	4	282826	1.4143e-05
17	p.His231Arg	H	231	R	missense_variant	1	251420	3.97741e-06
17	p.Gln232His	Q	232	H	missense_variant	1	251408	3.9776e-06
17	p.Asn234Asp	N	234	D	missense_variant	1	251408	3.9776e-06
17	p.Gly235Ser	G	235	S	missense_variant	4	251398	1.5911e-05
17	p.Asn236Ser	N	236	S	missense_variant	3	282772	1.06093e-05
17	p.Ala237Thr	A	237	T	missense_variant	1	251376	3.9781e-06
17	p.Ala238Thr	A	238	T	missense_variant	1	31398	3.18492e-05
17	p.Arg239Cys	R	239	C	missense_variant	74	282778	0.000261689
17	p.Arg239His	R	239	H	missense_variant	8	282772	2.82913e-05
17	p.Ser240Pro	S	240	P	missense_variant	1	251392	3.97785e-06
17	p.Leu241Pro	L	241	P	missense_variant	1	251398	3.97776e-06
17	p.Thr242Ile	T	242	I	missense_variant	4	251396	1.59112e-05
17	p.Leu244Pro	L	244	P	missense_variant	1	251398	3.97776e-06
17	p.Thr245Lys	T	245	K	missense_variant	2	282796	7.07224e-06
17	p.Ser246Gly	S	246	G	missense_variant	1	251406	3.97763e-06
17	p.Cys253Tyr	C	253	Y	missense_variant	1	251390	3.97788e-06
17	p.His255Pro	H	255	P	missense_variant	1	251394	3.97782e-06
17	p.Phe258Ser	F	258	S	missense_variant	1	251380	3.97804e-06
17	p.Trp260Ter	W	260		stop_gained	1	251358	3.97839e-06
17	p.Leu261Phe	L	261	F	missense_variant	1	243998	4.09839e-06
17	p.Ala264Val	A	264	V	missense_variant	4	244780	1.63412e-05
17	p.Ser267Arg	S	267	R	missense_variant	37	244260	0.000151478
17	p.Arg268Gln	R	268	Q	missense_variant	4	277090	1.44357e-05
17	p.Arg268Trp	R	268	W	missense_variant	20	277364	7.21074e-05
17	p.Pro278Leu	P	278	L	missense_variant	2	249308	8.02221e-06
17	p.Glu280Lys	E	280	K	missense_variant	1	249570	4.00689e-06
17	p.Asp281Gly	D	281	G	missense_variant	2	249954	8.00147e-06
17	p.Thr282Ile	T	282	I	missense_variant	1	250048	3.99923e-06
17	p.Thr282Ser	T	282	S	missense_variant	1	250102	3.99837e-06
17	p.Gln285HisfsTer8	Q	285		frameshift_variant	1	250444	3.99291e-06
17	p.Asp291Glu	D	291	E	missense_variant	1	251286	3.97953e-06
17	p.Ala293Ser	A	293	S	missense_variant	1	250790	3.9874e-06
17	p.Ala293Thr	A	293	T	missense_variant	2	250790	7.9748e-06
17	p.Val295Leu	V	295	L	missense_variant	1	250918	3.98537e-06
17	p.Leu296Gln	L	296	Q	missense_variant	167	282240	0.000591695
17	p.Leu296Met	L	296	M	missense_variant	1	250800	3.98724e-06
17	p.Ser296Ter	S	296		stop_gained	1	251396	3.97779e-06
17	p.Glu297AlafsTer25	E	297		frameshift_variant	2	251428	7.95456e-06
17	p.Glu297Gly	E	297	G	missense_variant	1	251420	3.97741e-06
17	p.Pro298Gln	P	298	Q	missense_variant	1	250880	3.98597e-06
17	p.Pro298Leu	P	298	L	missense_variant	31	282250	0.000109832
17	p.Gly299Arg	G	299	R	missense_variant	1	31378	3.18695e-05
17	p.Trp299Gly	W	299	G	missense_variant	1	251452	3.9769e-06
17	p.Pro300LeufsTer20	P	300		frameshift_variant	1	250966	3.9846e-06
17	p.Pro300Thr	P	300	T	missense_variant	4	282342	1.41672e-05
17	p.Trp301Ter	W	301		stop_gained	56	282446	0.000198268
17	p.Pro302Ser	P	302	S	missense_variant	1	251036	3.98349e-06
17	p.Glu303Gly	E	303	G	missense_variant	1	251470	3.97662e-06
17	p.Glu303Ter	E	303		frameshift_variant	1	251468	3.97665e-06
17	p.Gly303Arg	G	303	R	missense_variant	19651	282370	0.0695931
17	p.Trp304Ter	W	304		stop_gained	1	31364	3.18837e-05
17	p.Pro305Leu	P	305	L	missense_variant	1	251036	3.98349e-06
17	p.Pro305Ser	P	305	S	missense_variant	2	251012	7.96775e-06
17	p.Glu306Asp	E	306	D	missense_variant	1	251488	3.97633e-06
17	p.Trp306Cys	W	306	C	missense_variant	1	251100	3.98248e-06
17	p.Trp306Ter	W	306		stop_gained	136	282464	0.000481477
17	p.Gly308Asp	G	308	D	missense_variant	3	251104	1.19472e-05
17	p.Gly308Ser	G	308	S	missense_variant	12	282436	4.24875e-05
17	p.Thr309Ser	T	309	S	missense_variant	1	251138	3.98187e-06
17	p.Ala310Thr	A	310	T	missense_variant	1	251482	3.97643e-06
17	p.Ser310Ile	S	310	I	missense_variant	1	251112	3.98229e-06
17	p.Ser310Thr	S	310	T	missense_variant	1	251112	3.98229e-06
17	p.Cys311Arg	C	311	R	missense_variant	2	251146	7.9635e-06
17	p.Cys311Ser	C	311	S	missense_variant	1	251120	3.98216e-06
17	p.Pro311Leu	P	311	L	missense_variant	1	31402	3.18451e-05
17	p.Pro311Ser	P	311	S	missense_variant	19	282876	6.71672e-05
17	p.Pro314Gln	P	314	Q	missense_variant	2	251480	7.95292e-06
17	p.Ser314Phe	S	314	F	missense_variant	2	282504	7.07955e-06
17	p.Trp315Arg	W	315	R	missense_variant	1	251128	3.98203e-06
17	p.Glu317Lys	E	317	K	missense_variant	2	251124	7.96419e-06
17	p.Glu318Lys	E	318	K	missense_variant	4	282872	1.41407e-05
17	p.Gly319Arg	G	319	R	missense_variant	10	251474	3.97655e-05
17	p.Leu319Pro	L	319	P	missense_variant	2	251068	7.96597e-06
17	p.Arg320Gln	R	320	Q	missense_variant	225	282868	0.000795424
17	p.Arg320Trp	R	320	W	missense_variant	4	251466	1.59067e-05
17	p.Glu321Ala	E	321	A	missense_variant	9	282310	3.18798e-05
17	p.Asn323ArgfsTer3	N	323		frameshift_variant	1	250878	3.986e-06
17	p.Ala324Ser	A	324	S	missense_variant	1	250886	3.98587e-06
17	p.Ala324Thr	A	324	T	missense_variant	3	282244	1.06291e-05
17	p.Ala324Val	A	324	V	missense_variant	36	282236	0.000127553
17	p.Gln324Arg	Q	324	R	missense_variant	3	282852	1.06063e-05
17	p.Gln324Pro	Q	324	P	missense_variant	2	251466	7.95336e-06
17	p.Ala325Val	A	325	V	missense_variant	1	250850	3.98645e-06
17	p.Leu326GlnfsTer52	L	326		frameshift_variant	1	250806	3.98715e-06
17	p.Leu326Pro	L	326	P	missense_variant	1	250820	3.98692e-06
17	p.Pro326Leu	P	326	L	missense_variant	37	282814	0.000130828
17	p.Pro326Ser	P	326	S	missense_variant	1	251456	3.97684e-06
17	p.Asn327Ser	N	327	S	missense_variant	1	250788	3.98743e-06
17	p.Asn327Tyr	N	327	Y	missense_variant	1	250806	3.98715e-06
17	p.Pro329His	P	329	H	missense_variant	1	250674	3.98924e-06
17	p.Pro329Ser	P	329	S	missense_variant	1	250688	3.98902e-06
17	p.Ser329Phe	S	329	F	missense_variant	2	251422	7.95475e-06
17	p.Arg330Gly	R	330	G	missense_variant	2	250622	7.98015e-06
17	p.Ser331Phe	S	331	F	missense_variant	14	282784	4.95078e-05
17	p.Thr331Met	T	331	M	missense_variant	31	281782	0.000110014
17	p.Ser332Asn	S	332	N	missense_variant	1	250306	3.99511e-06
17	p.Leu333PhefsTer24	L	333		frameshift_variant	1	250242	3.99613e-06
17	p.Ser333Pro	S	333	P	missense_variant	2	251338	7.95741e-06
17	p.Arg334Gly	R	334	G	missense_variant	40	281290	0.000142202
17	p.Arg334Pro	R	334	P	missense_variant	1	249700	4.00481e-06
17	p.Arg334Trp	R	334	W	missense_variant	25	249974	0.00010001
17	p.Glu335GlyfsTer44	E	335		frameshift_variant	1	249738	4.0042e-06
17	p.His337Tyr	H	337	Y	missense_variant	1	249186	4.01307e-06
17	p.Pro338Leu	P	338	L	missense_variant	1	248934	4.01713e-06
17	p.Pro339Arg	P	339	R	missense_variant	1	248492	4.02427e-06
17	p.Pro339Leu	P	339	L	missense_variant	5	248492	2.01214e-05
17	p.Ile340Val	I	340	V	missense_variant	1	247996	4.03232e-06
17	p.Arg341Gln	R	341	Q	missense_variant	8	250084	3.19893e-05	-0.0848276
17	p.Arg341Trp	R	341	W	missense_variant	7	250378	2.79577e-05	-1.27057
17	p.Ser341Leu	S	341	L	missense_variant	10	278102	3.5958e-05
17	p.Val342Met	V	342	M	missense_variant	38	276338	0.000137513
17	p.Ter343CysextTer3		343		stop_lost	29	272814	0.0001063
17	p.Lys347Arg	K	347	R	missense_variant	1	250594	3.99052e-06	-0.257586
17	p.Arg350Gln	R	350	Q	missense_variant	17	282190	6.02431e-05	0.429655
17	p.Arg350Trp	R	350	W	missense_variant	2	282178	7.08772e-06	0.227586
17	p.Leu356Val	L	356	V	missense_variant	8	281398	2.84295e-05	2.3292
17	p.Pro359Ser	P	359	S	missense_variant	1	250264	3.99578e-06	-1.67172
17	p.Arg362Cys	R	362	C	missense_variant	3	250486	1.19767e-05	2.93414
17	p.Arg362His	R	362	H	missense_variant	3	281954	1.064e-05	0.783908
17	p.Arg362Leu	R	362	L	missense_variant	4	281954	1.41867e-05	1.39667
17	p.Val368Ile	V	368	I	missense_variant	4	250876	1.59441e-05	1.48552
17	p.Met370Thr	M	370	T	missense_variant	1	250992	3.98419e-06	1.94092
17	p.Gln373Lys	Q	373	K	missense_variant	1	251018	3.98378e-06	2.98046
17	p.Val374Leu	V	374	L	missense_variant	1	251058	3.98314e-06	2.25747
17	p.Ser378Asn	S	378	N	missense_variant	4	251052	1.5933e-05	0.515632
17	p.Ser378Gly	S	378	G	missense_variant	1	251052	3.98324e-06	0.727816
17	p.Asp380His	D	380	H	missense_variant	1	251050	3.98327e-06	0.794828
17	p.Val381Met	V	381	M	missense_variant	1	251022	3.98371e-06	0.164483
17	p.Val384Ile	V	384	I	missense_variant	1	251018	3.98378e-06	-0.211149
17	p.Gln385His	Q	385	H	missense_variant	32	282468	0.000113287	-0.162529
17	p.Gln385Leu	Q	385	L	missense_variant	1	251066	3.98302e-06	-0.75
17	p.Ala387Val	A	387	V	missense_variant	2	251046	7.96667e-06	1.39897
17	p.Arg392Gln	R	392	Q	missense_variant	3	250988	1.19528e-05	0.745517
17	p.Arg392Gly	R	392	G	missense_variant	1	250992	3.98419e-06	1.47954
17	p.Arg392Trp	R	392	W	missense_variant	1	250992	3.98419e-06	4.6131
17	p.Met394Leu	M	394	L	missense_variant	1	248834	4.01874e-06	-0.111264
17	p.Met394Thr	M	394	T	missense_variant	2	248934	8.03426e-06	3.23057
17	p.Met394Val	M	394	V	missense_variant	2	248834	8.03749e-06	2.22506
17	p.Val397Met	V	397	M	missense_variant	7	249010	2.81113e-05	-1.05391
17	p.Gly398Ala	G	398	A	missense_variant	4	249082	1.6059e-05	0.665287
17	p.Val400Ala	V	400	A	missense_variant	6	280494	2.13908e-05	2.45575
17	p.Val400Ile	V	400	I	missense_variant	7	280494	2.4956e-05	0.673103
17	p.Arg401Cys	R	401	C	missense_variant	44	280632	0.000156789	2.61287
17	p.Arg401His	R	401	H	missense_variant	25	249132	0.000100348	1.28736
17	p.Ile402HisfsTer54	I	402		frameshift_variant	1	249388	4.00982e-06
17	p.Ser406Gly	S	406	G	missense_variant	11	249590	4.40723e-05	0.833793
17	p.Ser407Cys	S	407	C	missense_variant	1	249762	4.00381e-06	1.06103
17	p.Tyr413Cys	Y	413	C	missense_variant	1	249734	4.00426e-06	1.49621
17	p.Arg414Gln	R	414	Q	missense_variant	3	280818	1.06831e-05	-0.149195
17	p.Arg414Trp	R	414	W	missense_variant	1	249540	4.00737e-06	0.359425
17	p.Cys415Tyr	C	415	Y	missense_variant	1	249534	4.00747e-06	-0.308276
17	p.Asn416Ser	N	416	S	missense_variant	2	249578	8.01353e-06	1.6823
17	p.Phe417Val	F	417	V	missense_variant	1	249560	4.00705e-06	3.73115
17	p.Gly419Arg	G	419	R	missense_variant	1	249330	4.01075e-06	10
17	p.Gly419Val	G	419	V	missense_variant	1	249352	4.01039e-06	5.54747
17	p.Leu420Phe	L	420	F	missense_variant	1	31366	3.18817e-05	5.29448
17	p.Pro422Leu	P	422	L	missense_variant	11	280306	3.92428e-05	-1.21069
17	p.His423Tyr	H	423	Y	missense_variant	3	248930	1.20516e-05	-0.0197701
17	p.Val424Ala	V	424	A	missense_variant	4	280144	1.42784e-05	1.9669
17	p.Val424Met	V	424	M	missense_variant	3	280146	1.07087e-05	5.06943
17	p.Gln425Arg	Q	425	R	missense_variant	9	280056	3.21364e-05	0.13092
17	p.Ile426Phe	I	426	F	missense_variant	1	248542	4.02346e-06	3.78506
17	p.Ile426Thr	I	426	T	missense_variant	1	248284	4.02765e-06	3.21736
17	p.Pro427Ala	P	427	A	missense_variant	1	248316	4.02713e-06	0.851149
17	p.Pro427His	P	427	H	missense_variant	2	248310	8.05445e-06	0.671839
17	p.Pro427Leu	P	427	L	missense_variant	2	248310	8.05445e-06	0.298391
17	p.Pro427Thr	P	427	T	missense_variant	1	248316	4.02713e-06	1.47494
17	p.Pro428Ala	P	428	A	missense_variant	2	248260	8.05607e-06	-0.270345
17	p.Pro428Arg	P	428	R	missense_variant	18	248254	7.25064e-05	-0.176552
17	p.Pro428His	P	428	H	missense_variant	7	248254	2.81969e-05	-0.776207
17	p.Pro428Leu	P	428	L	missense_variant	9	279612	3.21875e-05	-0.51069
17	p.His429Asn	H	429	N	missense_variant	5	276020	1.81146e-05	1.55218
17	p.His429Asp	H	429	D	missense_variant	2	244706	8.17307e-06	1.67023
17	p.His429Tyr	H	429	Y	missense_variant	18	276020	6.52127e-05	2.31839
17	p.Leu431Pro	L	431	P	missense_variant	1	248036	4.03167e-06	5.60747
17	p.Ser433del	S	433		inframe_deletion	2	247778	8.07174e-06
17	p.Glu434Gln	E	434	Q	missense_variant	1	247672	4.0376e-06	1.02954
17	p.Glu434Gly	E	434	G	missense_variant	1	250118	3.99811e-06	0.961149
17	p.Glu434ValfsTer21	E	434		frameshift_variant	1	250138	3.99779e-06
17	p.Phe435Leu	F	435	L	missense_variant	1	250138	3.99779e-06	0.35954
17	p.Val437Ile	V	437	I	missense_variant	1	250394	3.99371e-06	0.244368
17	p.Ile438Phe	I	438	F	missense_variant	2	250504	7.9839e-06	1.67161
17	p.Val439Met	V	439	M	missense_variant	1	250602	3.99039e-06	2.53517
17	p.Ala443Ser	A	443	S	missense_variant	1	250926	3.98524e-06	-0.432759
17	p.Ala443Thr	A	443	T	missense_variant	2	250926	7.97048e-06	-0.577241
17	p.Ala443Val	A	443	V	missense_variant	1	250930	3.98518e-06	-0.764138
17	p.Ala444ArgfsTer22	A	444		frameshift_variant	1	250982	3.98435e-06
17	p.Ala445Thr	A	445	T	missense_variant	730	282420	0.0025848	0.0648276
17	p.Arg446Cys	R	446	C	missense_variant	5	251066	1.99151e-05	1.25713
17	p.Arg446Gly	R	446	G	missense_variant	1	251066	3.98302e-06	1.8677
17	p.Arg446His	R	446	H	missense_variant	1	251082	3.98276e-06	0.79954
17	p.His450Gln	H	450	Q	missense_variant	3	251278	1.1939e-05	1.26828
17	p.Val452Met	V	452	M	missense_variant	3	251320	1.1937e-05	0.85931
17	p.Cys454Arg	C	454	R	missense_variant	1	251332	3.9788e-06
17	p.Glu455Asp	E	455	D	missense_variant	1	31400	3.18471e-05	0.223448
17	p.Glu455Gly	E	455	G	missense_variant	16	282746	5.65879e-05	1.02862
17	p.Glu455Lys	E	455	K	missense_variant	9	251362	3.58049e-05	0.215517
17	p.Gln458Arg	Q	458	R	missense_variant	3	251408	1.19328e-05	0.722069
17	p.Ser459Ala	S	459	A	missense_variant	1	251414	3.9775e-06	-0.526322
17	p.Ser461Asn	S	461	N	missense_variant	1	251412	3.97753e-06	0.593448
17	p.Ser461dup	S	461		inframe_insertion	1	31400	3.18471e-05
17	p.Lys462Met	K	462	M	missense_variant	1	31400	3.18471e-05	-0.594598
17	p.Tyr463His	Y	463	H	missense_variant	13	282816	4.59663e-05	1.71322
17	p.Ser471Asn	S	471	N	missense_variant	1	31388	3.18593e-05	0.115517
17	p.Pro472Ala	P	472	A	missense_variant	76	282790	0.000268751	-0.143448
17	p.Val473Ala	V	473	A	missense_variant	11	282786	3.88987e-05	1.36241
17	p.Ala475Thr	A	475	T	missense_variant	5	251364	1.98915e-05	0.404828
17	p.Asp476Glu	D	476	E	missense_variant	18	282754	6.36596e-05	0.937126
17	p.Arg477Gln	R	477	Q	missense_variant	13	282728	4.59806e-05	1.85299
17	p.Val478Leu	V	478	L	missense_variant	1	251336	3.97874e-06	0.0296552
17	p.Gly479Cys	G	479	C	missense_variant	1	251408	3.9776e-06	2.0954
17	p.Ile482Val	I	482	V	missense_variant	1	251460	3.97678e-06	0.735862
17	p.Ala488Val	A	488	V	missense_variant	56	282870	0.000197971	0.241379
17	p.Ala489Ser	A	489	S	missense_variant	1	251472	3.97659e-06	1.09345
17	p.Ala489Thr	A	489	T	missense_variant	1	251472	3.97659e-06	0.721034
17	p.Ser496Cys	S	496	C	missense_variant	6	251490	2.38578e-05	1.90897
17	p.Ser496Phe	S	496	F	missense_variant	1	251490	3.9763e-06	1.44517
17	p.Cys503Ser	C	503	S	missense_variant	3	251482	1.19293e-05
17	p.Leu504Phe	L	504	F	missense_variant	1	31408	3.1839e-05	1.26034
17	p.Val505Ile	V	505	I	missense_variant	8	282876	2.82809e-05	0.00724138
17	p.Leu507Phe	L	507	F	missense_variant	1	251480	3.97646e-06	-0.162759
17	p.Lys508Arg	K	508	R	missense_variant	54	282886	0.00019089	0.0242529
17	p.Lys508del	K	508		inframe_deletion	1	251476	3.97652e-06
17	p.Glu510Asp	E	510	D	missense_variant	1	251484	3.9764e-06	0.11931
17	p.Glu510Lys	E	510	K	missense_variant	1	251484	3.9764e-06	0.31931
17	p.Lys520Arg	K	520	R	missense_variant	5	251404	1.98883e-05	-0.324368
17	p.Lys523Arg	K	523	R	missense_variant	1	31400	3.18471e-05	0.0933333
17	p.Arg527Gln	R	527	Q	missense_variant	10	282886	3.53499e-05	0.441609
17	p.Arg527GlnfsTer75	R	527		frameshift_variant	2	251492	7.95254e-06
17	p.Pro528Leu	P	528	L	missense_variant	1	251492	3.97627e-06	0.523333
17	p.Glu530Asp	E	530	D	missense_variant	6	251494	2.38574e-05	0.0810345
17	p.Thr532Pro	T	532	P	missense_variant	2	251494	7.95248e-06	8.63931
17	p.Gln533His	Q	533	H	missense_variant	6	282892	2.12095e-05	0.592069
17	p.Lys534AlafsTer67	K	534		frameshift_variant	1	251494	3.97624e-06
17	p.Gly540Val	G	540	V	missense_variant	1	251496	3.97621e-06	2.10966
17	p.Ala541Thr	A	541	T	missense_variant	1	251496	3.97621e-06	1.24805
17	p.Ala541Val	A	541	V	missense_variant	4	251496	1.59048e-05	0.175402
17	p.Glu543Lys	E	543	K	missense_variant	5	282902	1.7674e-05	0.207586
17	p.Asp545Glu	D	545	E	missense_variant	5	282886	1.7675e-05	1.49448
17	p.Asn546Asp	N	546	D	missense_variant	1	251496	3.97621e-06	-0.131379
17	p.Asn546Ile	N	546	I	missense_variant	1	251496	3.97621e-06	3.11161
17	p.Asn546Ser	N	546	S	missense_variant	8	251496	3.18097e-05	2.42816
17	p.Val547Ile	V	547	I	missense_variant	1	251496	3.97621e-06	-0.24908
17	p.Lys548Asn	K	548	N	missense_variant	3	282894	1.06047e-05	0.327011
17	p.Gly556Ala	G	556	A	missense_variant	1	251496	3.97621e-06	-0.876092
17	p.Gly556AlafsTer2	G	556		frameshift_variant	1	251496	3.97621e-06
17	p.Leu557ProfsTer45	L	557		frameshift_variant	1	251496	3.97621e-06
17	p.Lys562Arg	K	562	R	missense_variant	2	251494	7.95248e-06	0.107931
17	p.Lys562Glu	K	562	E	missense_variant	1	31380	3.18674e-05	0.470345
17	p.Met566Thr	M	566	T	missense_variant	1	31402	3.18451e-05	0.647931
17	p.Ser567Phe	S	567	F	missense_variant	3	251494	1.19287e-05
17	p.Thr568Ala	T	568	A	missense_variant	1	251494	3.97624e-06
17	p.Thr568Met	T	568	M	missense_variant	1	251492	3.97627e-06
17	p.Arg570Cys	R	570	C	missense_variant	1	251488	3.97633e-06
17	p.Arg570His	R	570	H	missense_variant	4	251492	1.59051e-05
17	p.Pro572Ser	P	572	S	missense_variant	1	251492	3.97627e-06
17	p.Thr573Ile	T	573	I	missense_variant	1	251492	3.97627e-06
17	p.Thr573Ser	T	573	S	missense_variant	1	251494	3.97624e-06
17	p.Ser575Leu	S	575	L	missense_variant	3	251490	1.19289e-05
17	p.Ser577Pro	S	577	P	missense_variant	1	251494	3.97624e-06
17	p.Arg578Trp	R	578	W	missense_variant	3	251492	1.19288e-05
17	c.1002C>T(p.=)				synonymous_variant	1	251240	3.98026e-06
17	c.1005A>G(p.=)				synonymous_variant	40	280916	0.000142391
17	c.1011C>T(p.=)				synonymous_variant	2	250958	7.96946e-06
17	c.1017G>A(p.=)				synonymous_variant	4	247988	1.61298e-05
17	c.1017G>T(p.=)				synonymous_variant	3	279334	1.07398e-05
17	c.1020C>T(p.=)				synonymous_variant	2	247468	8.08185e-06
17	c.1023G>A(p.=)				synonymous_variant	1	245416	4.07471e-06
17	c.1023G>C(p.=)				synonymous_variant	1	245416	4.07471e-06
17	c.1032A>G(p.=)				synonymous_variant	1	31358	3.18898e-05
17	c.1035C>G(p.=)				synonymous_variant	2	249670	8.01057e-06
17	c.1044C>T(p.=)				synonymous_variant	3	250878	1.1958e-05
17	c.1047C>T(p.=)				synonymous_variant	1	250830	3.98676e-06
17	c.1059G>A(p.=)				synonymous_variant	25	250554	9.97789e-05
17	c.1066C>T(p.=)				synonymous_variant	1	249988	4.00019e-06
17	c.1068G>T(p.=)				synonymous_variant	7	281436	2.48724e-05
17	c.1101C>T(p.=)				synonymous_variant	2	250864	7.97245e-06
17	c.1140C>T(p.=)				synonymous_variant	5	251026	1.99183e-05
17	c.1149C>T(p.=)				synonymous_variant	123	251020	0.000490001
17	c.1179C>A(p.=)				splice_region_variant	1	248648	4.02175e-06
17	c.1188C>T(p.=)				synonymous_variant	1	248950	4.01687e-06
17	c.1194C>T(p.=)				synonymous_variant	1	249148	4.01368e-06
17	c.1197C>T(p.=)				synonymous_variant	2	249082	8.02948e-06
17	c.1227C>T(p.=)				synonymous_variant	22	249538	8.81629e-05
17	c.1230G>A(p.=)				synonymous_variant	2	249536	8.01488e-06
17	c.1233G>A(p.=)				synonymous_variant	3588	280892	0.0127736
17	c.1236C>T(p.=)				synonymous_variant	1	249676	4.00519e-06
17	c.1242G>A(p.=)				synonymous_variant	1	249578	4.00676e-06
17	c.1245C>T(p.=)				synonymous_variant	1	249488	4.00821e-06
17	c.1257G>A(p.=)				synonymous_variant	1	31366	3.18817e-05
17	c.1260C>G(p.=)				synonymous_variant	1	31356	3.18918e-05
17	c.1260C>T(p.=)				synonymous_variant	3	249278	1.20348e-05
17	c.1266G>A(p.=)				synonymous_variant	2	248746	8.04033e-06
17	c.1269C>T(p.=)				synonymous_variant	195	280234	0.000695847
17	c.1278C>T(p.=)				synonymous_variant	30	279788	0.000107224
17	c.1281C>G(p.=)				synonymous_variant	42	279712	0.000150154
17	c.1284C>G(p.=)				synonymous_variant	1	247322	4.04331e-06
17	c.1287C>T(p.=)				synonymous_variant	11	279462	3.93613e-05
17	c.1293C>T(p.=)				synonymous_variant	1	31376	3.18715e-05
17	c.1296C>T(p.=)				synonymous_variant	1	247946	4.03314e-06
17	c.12C>T(p.=)				synonymous_variant	5	280394	1.78321e-05
17	c.1308T>G(p.=)				synonymous_variant	1	250348	3.99444e-06
17	c.1311C>A(p.=)				synonymous_variant	1	31368	3.18796e-05
17	c.1314C>A(p.=)				synonymous_variant	2	250528	7.98314e-06
17	c.1314C>T(p.=)				synonymous_variant	2	250528	7.98314e-06
17	c.1317G>A(p.=)				synonymous_variant	1	250674	3.98924e-06
17	c.1326C>T(p.=)				synonymous_variant	22	282294	7.79329e-05
17	c.1332C>A(p.=)				synonymous_variant	1	251020	3.98375e-06
17	c.1332C>T(p.=)				synonymous_variant	125	282372	0.000442678
17	c.1338T>C(p.=)				synonymous_variant	2	251178	7.96248e-06
17	c.1350C>T(p.=)				synonymous_variant	9	251278	3.58169e-05
17	c.1356G>A(p.=)				synonymous_variant	1	251340	3.97867e-06
17	c.1359G>A(p.=)				synonymous_variant	2	251356	7.95684e-06
17	c.1380C>T(p.=)				synonymous_variant	3	282812	1.06078e-05
17	c.1389C>T(p.=)				synonymous_variant	15	251420	5.96611e-05
17	c.1392G>A(p.=)				synonymous_variant	2	251428	7.95456e-06
17	c.1404C>T(p.=)				synonymous_variant	1	251418	3.97744e-06
17	c.1419A>C(p.=)				synonymous_variant	1	251390	3.97788e-06
17	c.1428C>T(p.=)				synonymous_variant	1	251350	3.97852e-06
17	c.1464G>A(p.=)				synonymous_variant	58	282876	0.000205037
17	c.1470G>A(p.=)				synonymous_variant	1	251476	3.97652e-06
17	c.1476C>T(p.=)				synonymous_variant	4	282886	1.414e-05
17	c.1479G>A(p.=)				synonymous_variant	1	251494	3.97624e-06
17	c.1503C>T(p.=)				synonymous_variant	1	251480	3.97646e-06
17	c.1509C>T(p.=)				synonymous_variant	2	31404	6.36862e-05
17	c.1512C>T(p.=)				synonymous_variant	5	282862	1.76765e-05
17	c.1530G>A(p.=)				synonymous_variant	1	251484	3.9764e-06
17	c.1548G>A(p.=)				synonymous_variant	1	251272	3.97975e-06
17	c.1620T>C(p.=)				synonymous_variant	1	251496	3.97621e-06
17	c.1623G>A(p.=)				synonymous_variant	8	251496	3.18097e-05
17	c.1623G>T(p.=)				synonymous_variant	1	251496	3.97621e-06
17	c.1626C>T(p.=)				synonymous_variant	1	251496	3.97621e-06
17	c.1632G>A(p.=)				synonymous_variant	1	251496	3.97621e-06
17	c.1638T>C(p.=)				synonymous_variant	1	251496	3.97621e-06
17	c.1641C>A(p.=)				synonymous_variant	1	251496	3.97621e-06
17	c.1650G>T(p.=)				synonymous_variant	1	251496	3.97621e-06
17	c.1653G>A(p.=)				synonymous_variant	1	251496	3.97621e-06
17	c.1689A>G(p.=)				synonymous_variant	1	251496	3.97621e-06
17	c.168T>C(p.=)				synonymous_variant	1	251304	3.97924e-06
17	c.1692C>T(p.=)				synonymous_variant	27	282890	9.54435e-05
17	c.1704G>A(p.=)				synonymous_variant	22	282876	7.77726e-05
17	c.1725G>A(p.=)				synonymous_variant	8	282888	2.82797e-05
17	c.1734G>A(p.=)				synonymous_variant	1	251486	3.97636e-06
17	c.1737C>T(p.=)				synonymous_variant	3	251490	1.19289e-05
17	c.180G>A(p.=)				synonymous_variant	3	282632	1.06145e-05
17	c.189C>T(p.=)				synonymous_variant	9	282606	3.18465e-05
17	c.192A>G(p.=)				synonymous_variant	1	251242	3.98023e-06
17	c.198G>A(p.=)				synonymous_variant	1	251256	3.98e-06
17	c.201C>G(p.=)				synonymous_variant	2	251246	7.96033e-06
17	c.204C>T(p.=)				synonymous_variant	14	282578	4.95438e-05
17	c.207C>T(p.=)				synonymous_variant	9	251222	3.58249e-05
17	c.210G>A(p.=)				synonymous_variant	3	251218	1.19418e-05
17	c.219C>T(p.=)				synonymous_variant	1	251198	3.98092e-06
17	c.222G>A(p.=)				synonymous_variant	6	251136	2.38914e-05
17	c.237G>A(p.=)				synonymous_variant	2	251034	7.96705e-06
17	c.246C>T(p.=)				synonymous_variant	57	282212	0.000201976
17	c.258G>T(p.=)				synonymous_variant	3	251368	1.19347e-05
17	c.267T>C(p.=)				synonymous_variant	1	251406	3.97763e-06
17	c.273G>A(p.=)				synonymous_variant	1	251382	3.97801e-06
17	c.279G>A(p.=)				synonymous_variant	9	251416	3.57972e-05
17	c.282A>G(p.=)				synonymous_variant	1	251432	3.97722e-06
17	c.294T>C(p.=)				synonymous_variant	1	251464	3.97671e-06
17	c.306C>T(p.=)				synonymous_variant	1	251480	3.97646e-06
17	c.315A>G(p.=)				synonymous_variant	9	282858	3.18181e-05
17	c.318C>T(p.=)				synonymous_variant	1	251464	3.97671e-06
17	c.33C>T(p.=)				synonymous_variant	3	249748	1.20121e-05
17	c.429C>T(p.=)				synonymous_variant	6	231228	2.59484e-05
17	c.42C>T(p.=)				synonymous_variant	7	250210	2.79765e-05
17	c.444C>T(p.=)				synonymous_variant	9	243580	3.69488e-05
17	c.450T>C(p.=)				synonymous_variant	41	278040	0.000147461
17	c.453G>A(p.=)				synonymous_variant	1	247572	4.03923e-06
17	c.456C>T(p.=)				synonymous_variant	1	248140	4.02998e-06
17	c.45C>T(p.=)				synonymous_variant	1	250390	3.99377e-06
17	c.489C>A(p.=)				synonymous_variant	5	250710	1.99434e-05
17	c.495C>T(p.=)				synonymous_variant	1	250864	3.98622e-06
17	c.546C>T(p.=)				synonymous_variant	14	250998	5.57773e-05
17	c.555C>A(p.=)				synonymous_variant	1	250950	3.98486e-06
17	c.555C>T(p.=)				synonymous_variant	1	250950	3.98486e-06
17	c.565C>T(p.=)				synonymous_variant	2	250746	7.9762e-06
17	c.567G>A(p.=)				synonymous_variant	1	250678	3.98918e-06
17	c.588C>T(p.=)				synonymous_variant	1	250268	3.99572e-06
17	c.591C>T(p.=)				synonymous_variant	12	281562	4.26194e-05
17	c.606C>T(p.=)				synonymous_variant	1	249614	4.00619e-06
17	c.609G>A(p.=)				synonymous_variant	1	249576	4.0068e-06
17	c.60C>T(p.=)				synonymous_variant	5	250744	1.99407e-05
17	c.612G>A(p.=)				synonymous_variant	1	249292	4.01136e-06
17	c.645C>T(p.=)				synonymous_variant	3	282838	1.06068e-05
17	c.66G>A(p.=)				synonymous_variant	3	250764	1.19634e-05
17	c.681G>A(p.=)				synonymous_variant	1	251430	3.97725e-06
17	c.687C>T(p.=)				synonymous_variant	22	282836	7.77836e-05
17	c.690A>C(p.=)				synonymous_variant	2	251420	7.95482e-06
17	c.696G>A(p.=)				synonymous_variant	1	251408	3.9776e-06
17	c.708C>T(p.=)				synonymous_variant	12	282782	4.24355e-05
17	c.711C>T(p.=)				synonymous_variant	9	282786	3.18262e-05
17	c.720G>A(p.=)				synonymous_variant	6	251390	2.38673e-05
17	c.726A>T(p.=)				synonymous_variant	5722	282806	0.020233
17	c.729G>A(p.=)				synonymous_variant	5	251392	1.98893e-05
17	c.735A>C(p.=)				synonymous_variant	34	282786	0.000120232
17	c.735A>G(p.=)				synonymous_variant	4	251390	1.59115e-05
17	c.735A>T(p.=)				synonymous_variant	1	251390	3.97788e-06
17	c.73C>T(p.=)				synonymous_variant	1	250816	3.98699e-06
17	c.756G>A(p.=)				synonymous_variant	1	251396	3.97779e-06
17	c.75G>A(p.=)				synonymous_variant	143	250934	0.000569871
17	c.78C>T(p.=)				synonymous_variant	14	282364	4.95814e-05
17	c.792G>A(p.=)				synonymous_variant	14	277078	5.05273e-05
17	c.801C>T(p.=)				synonymous_variant	1	244260	4.094e-06
17	c.804G>T(p.=)				synonymous_variant	2	276994	7.22037e-06
17	c.810C>A(p.=)				synonymous_variant	3	246668	1.21621e-05
17	c.810C>G(p.=)				synonymous_variant	3	246668	1.21621e-05
17	c.810C>T(p.=)				synonymous_variant	3	246668	1.21621e-05
17	c.819C>T(p.=)				synonymous_variant	5	248276	2.01389e-05
17	c.822G>A(p.=)				synonymous_variant	2	248808	8.03833e-06
17	c.825A>G(p.=)				synonymous_variant	2	248718	8.04124e-06
17	c.834G>A(p.=)				synonymous_variant	8	280780	2.84921e-05
17	c.834G>T(p.=)				synonymous_variant	1	249404	4.00956e-06
17	c.837C>T(p.=)				synonymous_variant	3	249500	1.2024e-05
17	c.846C>T(p.=)				synonymous_variant	2	250080	7.99744e-06
17	c.847T>C(p.=)				synonymous_variant	1	250274	3.99562e-06
17	c.84A>G(p.=)				synonymous_variant	5	251074	1.99144e-05
17	c.852C>T(p.=)				synonymous_variant	3	250360	1.19827e-05
17	c.867C>A(p.=)				synonymous_variant	1	250590	3.99058e-06
17	c.867C>T(p.=)				synonymous_variant	13	281964	4.61052e-05
17	c.873T>C(p.=)				splice_region_variant	3	251286	1.19386e-05
17	c.874T>C(p.=)				splice_region_variant	4	282662	1.41512e-05
17	c.888A>G(p.=)				synonymous_variant	1	251410	3.97757e-06
17	c.894G>A(p.=)				synonymous_variant	2	250884	7.97181e-06
17	c.894G>C(p.=)				synonymous_variant	2	282266	7.08552e-06
17	c.897G>A(p.=)				synonymous_variant	2	250946	7.96984e-06
17	c.897G>T(p.=)				synonymous_variant	1	250946	3.98492e-06
17	c.906C>T(p.=)				synonymous_variant	6	250998	2.39046e-05
17	c.909A>T(p.=)				synonymous_variant	1	251066	3.98302e-06
17	c.90T>C(p.=)				synonymous_variant	1	251106	3.98238e-06
17	c.915A>G(p.=)				synonymous_variant	5	251478	1.98825e-05
17	c.915G>A(p.=)				synonymous_variant	11	251072	4.38121e-05
17	c.915G>T(p.=)				synonymous_variant	4	251072	1.59317e-05
17	c.933T>C(p.=)				synonymous_variant	1	251486	3.97636e-06
17	c.936G>A(p.=)				synonymous_variant	1	251134	3.98194e-06
17	c.936G>T(p.=)				synonymous_variant	1	251134	3.98194e-06
17	c.939G>A(p.=)				synonymous_variant	2	251482	7.95286e-06
17	c.93A>G(p.=)				synonymous_variant	1	251130	3.982e-06
17	c.942A>G(p.=)				synonymous_variant	1	251486	3.97636e-06
17	c.951A>C(p.=)				synonymous_variant	2	251482	7.95286e-06
17	c.954G>A(p.=)				synonymous_variant	5	251046	1.99167e-05
17	c.957G>A(p.=)				synonymous_variant	1	251476	3.97652e-06
17	c.969C>T(p.=)				synonymous_variant	208	282286	0.000736841
17	c.972G>A(p.=)				synonymous_variant	1	31340	3.19081e-05
17	c.975C>T(p.=)				synonymous_variant	2	251440	7.95418e-06
17	c.975T>C(p.=)				synonymous_variant	1	31346	3.1902e-05
17	c.978G>A(p.=)				synonymous_variant	4	282818	1.41434e-05
17	c.978G>C(p.=)				synonymous_variant	1	250784	3.9875e-06
17	c.981A>G(p.=)				synonymous_variant	3	251442	1.19312e-05
17	c.984G>A(p.=)				synonymous_variant	3	251450	1.19308e-05
17	c.990C>T(p.=)				synonymous_variant	1	251404	3.97766e-06
17	c.993G>C(p.=)				synonymous_variant	2	250420	7.98658e-06
17	c.993T>C(p.=)				synonymous_variant	2	251388	7.95583e-06
17	c.996C>G(p.=)				synonymous_variant	1	251350	3.97852e-06
17	p.Asp382_Leu383insHis	D		H	inframe_insertion	1	251052	3.98324e-06
17	p.Gln110_His111del	Q			inframe_deletion	1	251432	3.97722e-06
17	p.Gln110_His114del	Q			inframe_deletion	1	251386	3.97795e-06
17	p.Leu244_Ser246del	L			inframe_deletion	1	251406	3.97763e-06
17	p.Met1?	M			start_lost	1	251312	3.97912e-06

## Sheet: Fig1B
For plot					From analyses
Variant	Exp1	Exp2	Exp3		Variant	Exp1	Exp2	Exp3
vector	13.1148	4.04858	13.5021		vector	24	10	32
wt	100	100	100		wt	183	247	237
delF157	26.2295	36.0324	37.1308		delF157	48	89	88
R239C	21.8579	36.4372	23.6287		R239C	40	90	56
H255P	22.4044	38.0567	25.7384		H255P	41	94	61
R362C	60.1093	51.0121	65.4008		R362C	110	126	155
V400I	74.3169	79.3522	86.9198		V400I	136	196	206
K508R	93.9891	95.9514	106.329		K508R	172	237	252
delK508	25.1366	40.8907	27.8481		delK508	46	101	66
delE510	17.4863	35.6275	15.1899		delE510	32	88	36

## Sheet: Fig1D
For plot						From analyses
Time	Exp1	Exp2	Exp3	Variant		Time	Variant	Exp1	Exp2	Exp3
0	100	100	100	wt		0	wt	51.38	59.94	79.78
2	85.9478	79.8966	94.7355	wt		2	wt	44.16	47.89	75.58
4	93.0128	81.0811	74.1289	wt		4	wt	47.79	48.6	59.14
8	87.174	97.5142	59.1752	wt		8	wt	44.79	58.45	47.21
0	100	100	100	delF157		0	delF157	37.49	51.61	78.94
2	61.6164	42.0461	73.7015	delF157		2	delF157	23.1	21.7	58.18
4	43.5049	19.0273	44.4261	delF157		4	delF157	16.31	9.82	35.07
8	22.9661	0.0193761	30.1748	delF157		8	delF157	8.61	0.01	23.82
0	100	100	100	R239C		0	R239C	17.36	36.4	52.29
2	65.0922	54.6703	86.1159	R239C		2	R239C	11.3	19.9	45.03
4	28.2258	43.544	53.7005	R239C		4	R239C	4.9	15.85	28.08
8	26.0945	13.4615	46.5863	R239C		8	R239C	4.53	4.9	24.36
0	100	100	100	H255P		0	H255P	21.41	51.78	61.87
2	56.7025	73.426	57.1359	H255P		2	H255P	12.14	38.02	35.35
4	44.7454	51.9699	35.8332	H255P		4	H255P	9.58	26.91	22.17
8	40.5885	51.0622	24.7131	H255P		8	H255P	8.69	26.44	15.29
0	100	100	100	R362C		0	R362C	23.85	32.89	71.07
2	88.6792	67.1633	78.88	R362C		2	R362C	21.15	22.09	56.06
4	90.7757	58.3764	50.9498	R362C		4	R362C	21.65	19.2	36.21
8	74.5493	49.3463	51.4141	R362C		8	R362C	17.78	16.23	36.54
0	100	100	100	V400I		0	V400I	54.12	54.21	83.93
2	86.8441	103.173	93.2086	V400I		2	V400I	47	55.93	78.23
4	78.4922	93.3407	91.1831	V400I		4	V400I	42.48	50.6	76.53
8	75.6652	88.1387	89.9202	V400I		8	V400I	40.95	47.78	75.47
0	100	100	100	K508R		0	K508R	36.66	59.83	79.31
2	76.8412	89.3532	100.328	K508R		2	K508R	28.17	53.46	79.57
4	69.8036	93.4481	97.3269	K508R		4	K508R	25.59	55.91	77.19
8	65.2482	81.063	94.7926	K508R		8	K508R	23.92	48.5	75.18
0	100	100	100	delK508		0	delK508	36.36	51.95	69.83
2	99.0924	61.5977	69.7551	delK508		2	delK508	36.03	32	48.71
4	57.8108	22.5409	54.5324	delK508		4	delK508	21.02	11.71	38.08
8	41.8317	30.3561	21.7242	delK508		8	delK508	15.21	15.77	15.17
0	100	100	100	delE510		0	delE510	14.5	24.81	38.06
2	68.1379	86.6586	76.9574	delE510		2	delE510	9.88	21.5	29.29
4	77.6552	49.738	63.8203	delE510		4	delE510	11.26	12.34	24.29
8	58.5517	42.7247	31.1876	delE510		8	delE510	8.49	10.6	11.87

## Sheet: Fig4E
For plot					From analyses
Time	WO FLCN	W FLCN			Time	WO FLCN	W FLCN
0	100	100	Exp1		0	48.17	133.76	Exp1
4	78.742	101.592			4	37.93	135.89
8	63.8987	95.5742			8	30.78	127.84
16	58.5011	96.2694			16	28.18	128.77
0	100	100	Exp2		0	58.88	189.84	Exp2
4	59.0353	104.172			4	34.76	197.76
8	64.1474	108.918			8	37.77	206.77
16	36.7357	107.311			16	21.63	203.72
0	100	100	Exp3		0	61.9	155.57	Exp3
4	90.3069	95.539			4	55.9	148.63
8	80.1292	94.3498			8	49.6	146.78
16	72.3102	87.8447			16	44.76	136.66

## Sheet: Fig4F
For plot					From analyses
Time	WO FLCN	W FLCN			Time	WO FLCN	W FLCN
0	100	100	Exp1		0	20.93	131.64	Exp1
4	68.2274	94.333			4	14.28	124.18
8	67.1285	94.0899			8	14.05	123.86
16	55.6617	91.7578			16	11.65	120.79
0	100	100	Exp2		0	32.72	142.55	Exp2
4	93.2457	98.5268			4	30.51	140.45
8	58.6797	101.263			8	19.2	144.35
16	48.3496	102.708			16	15.82	146.41
0	100	100	Exp3		0	39.85	171.75	Exp3
4	74.4291	101.857			4	29.66	174.94
8	37.0138	97.7293			8	14.75	167.85
16	19.6738	98.6201			16	7.84	169.38

## Sheet: Fig7B
Exp	1	2	3	1	2	3
Temp	37	37	37	27	27	27
vector	10	15	12	15	20	12
wild type	5	2	6	6	5	7
F157d	10	13	12	10	16	18
R239C	10	7	13	9	11	12
H255P	18	13	12	11	16	10
R362C	14	16	11	9	4	5
V400I	7	6	5	9	8	6
K508d	15	16	20	19	21	18
K508R	6	3	3	7	10	5
E510d	12	16	15	18	21	12
Exp	1	2	3	1	2	3
Temp	37	37	37	27	27	27
vector	27	22	21	18	32	23
wild type	4	2	8	7	7	2
F157d	30	26	24	28	27	28
R239C	12	18	16	14	12	9
H255P	14	18	11	15	12	19
R362C	24	17	22	8	8	3
V400I	3	6	5	8	3	2
K508d	23	27	16	29	28	14
K508R	7	7	2	4	3	9
E510d	32	16	19	21	29	17

## Sheet: FigS3B
For plot					From analyses
Variant	Exp1	Exp2	Exp3		Variant	Fraction	Exp1	Exp2	Exp3
wt	44.1661	48.2977	51.2114		wt	S	64.35	106.11	46.08
delF157	22.387	31.918	27.4457			P	81.35	113.59	43.9
R239C	5.43085	20.4515	8.79376		delF157	S	18.87	47.51	14.28
H255P	24.9028	30.1342	29.1545			P	65.42	101.34	37.75
R362C	28.3707	36.7678	33.0979		R239C	S	4.5	18.48	5.3
V400I	55.1062	50.8866	49.9935			P	78.36	71.88	54.97
delK508	1.16193	3.5705	15.8035		H255P	S	26.89	47.16	23
K508R	57.0097	47.7094	41.7275			P	81.09	109.34	55.89
delE510	8.34	8.82166	4.93359		R362C	S	32.91	57.81	34.68
						P	83.09	99.42	70.1
					V400I	S	64.32	76.91	38.74
						P	52.4	74.23	38.75
					delK508	S	0.63	2.74	8.91
						P	53.59	74	47.47
					K508R	S	63.6	66.13	24.59
						P	47.96	72.48	34.34
					delE510	S	1.38	8.34	2.86
						P	66.88	86.2	55.11
